# Supplementary material for: Species independence of eye lens dimensions in teleosts and elasmobranchs
Source: PLoS One. 2023 Jun 1;18(6):e0286388. doi: 10.1371/journal.pone.0286388 (PMC10234530; doi:10.1371/journal.pone.0286388)
Supplement: S1 Table — (CSV) [file pone.0286388.s001.csv]

Species	Total length (cm)	Lens diameter (mm)	Hardened lens diameter (mm)
Gadus morhua	82	10.5	7.05
Gadus morhua	44	8.6	5.8
Gadus morhua	80	10.8	7.4
Gadus morhua	76	10.7	7.7
Gadus morhua	89	12.5	8.8
Gadus morhua	28.5	5.95	4.2
Gadus morhua	39	8.3	5.2
Gadus morhua	109	14.05	10
Gadus morhua	83	11.1	7.75
Gadus morhua	25	6.45	3.9
Gadus morhua	48	8.7	5.3
Gadus morhua	72.5	11	7.1
Gadus morhua	94	12.4	8.5
Gadus morhua	61	9.35	6.7
Gadus morhua	104	13	9.5
Gadus morhua	92	11.1	7.55
Gadus morhua	77	10.8	7.45
Gadus morhua	92	12.5	8
Gadus morhua	82	11.6	7.25
Gadus morhua	76	11	7.75
Gadus morhua	29	6.75	4.25
Gadus morhua	100	13.35	8.55
Gadus morhua	81.5	10.05	7.2
Gadus morhua	38.5	7.5	5.55
Gadus morhua	107	13	9.15
Gadus morhua	29	6.35	4.1
Gadus morhua	90	11.85	7.9
Gadus morhua	82.5	9.75	6.4
Gadus morhua	20.5	5.8	4
Gadus morhua	14.5	4.4	3.3
Melanogrammus aeglefinus	74	11.9	8.05
Melanogrammus aeglefinus	67	11.7	8.15
Melanogrammus aeglefinus	54	10.85	7.5
Melanogrammus aeglefinus	25	6.5	4.5
Melanogrammus aeglefinus	68	11.4	8.1
Melanogrammus aeglefinus	60	10.65	7.95
Melanogrammus aeglefinus	60	11.25	8.05
Melanogrammus aeglefinus	60	11.1	7.8
Melanogrammus aeglefinus	43	8.3	6.1
Melanogrammus aeglefinus	22	6.15	3.8
Melanogrammus aeglefinus	17	5.1	3.1
Melanogrammus aeglefinus	14	4.45	2.8
Melanogrammus aeglefinus	14	3.9	2.75
Melanogrammus aeglefinus	46	11.1	7.05
Melanogrammus aeglefinus	69	11	8.05
Melanogrammus aeglefinus	56	10.1	7.1
Melanogrammus aeglefinus	27	7.2	4.4
Melanogrammus aeglefinus	67	9.95	7.3
Melanogrammus aeglefinus	56.5	10.55	7.85
Melanogrammus aeglefinus	59	10.05	7.3
Melanogrammus aeglefinus	47	8.95	7.05
Melanogrammus aeglefinus	64	11.75	8.05
Melanogrammus aeglefinus	43	9.7	6.45
Melanogrammus aeglefinus	24	7.05	4.15
Melanogrammus aeglefinus	58	10.85	7.7
Melanogrammus aeglefinus	48	9.65	7.1
Melanogrammus aeglefinus	44	9.3	6
Melanogrammus aeglefinus	43	10.8	7.1
Melanogrammus aeglefinus	13	4.85	3.05
Melanogrammus aeglefinus	15	4.9	3.2
Melanogrammus aeglefinus	15	4.45	3
Melanogrammus aeglefinus	15	5.1	3
Melanogrammus aeglefinus	23	7.15	4.5
Amblyraja radiata	13	3.35	3.05
Amblyraja radiata	20.5	3.1	1.1
Amblyraja radiata	21	3.9	2.5
Amblyraja radiata	53	7.6	5.65
Amblyraja radiata	35	4.7	3.55
Amblyraja radiata	44	5.8	4.2
Amblyraja radiata	42	6	3.85
Amblyraja radiata	54	7.1	4.9
Amblyraja radiata	47	6.5	4.45
Amblyraja radiata	17	2.3	1.3
Amblyraja radiata	42	5.3	3.55
Amblyraja radiata	44	5.45	3.3
Amblyraja radiata	52	8.3	5.8
Amblyraja radiata	46	5.85	4
Amblyraja radiata	38	5.35	3.3
Amblyraja radiata	51	7.95	6
Amblyraja radiata	31	4.05	2.45
Amblyraja radiata	26	3.45	1.6
Amblyraja radiata	49	6.2	3.9
Amblyraja radiata	51	8	6
Amblyraja radiata	27	4.05	3.15
Amblyraja radiata	50	6.65	5
Amblyraja radiata	51	6.15	4.9
Amblyraja radiata	31	4.3	2.95
Amblyraja radiata	39	5	3.55
Amblyraja radiata	51	7.1	5.15
Amblyraja radiata	41	5.6	3.7
Amblyraja radiata	50	6.75	4.65
Amblyraja radiata	33	4.9	3.5
Amblyraja radiata	51	6.95	5
Amblyraja radiata	50	6.95	4.9
Rajella fyllae	49	7.95	6
Rajella fyllae	37	5	3.4
Rajella fyllae	47	6.8	5.2
Rajella fyllae	46	7.75	5.3
Rajella fyllae	51	5.75	4.9
Rajella fyllae	47	7	6
Rajella fyllae	51	7	5.5
Rajella fyllae	21	2.65	2
Rajella fyllae	15	2	1.8
Rajella fyllae	21	3	2
Rajella fyllae	46	5.55	3.5
